# Supplementary material for: Preliminary Investigation on Simvastatin-Loaded Polymeric Micelles in View of the Treatment of the Back of the Eye
Source: Pharmaceutics. 2021 Jun 9;13(6):855. doi: 10.3390/pharmaceutics13060855 (PMC8230077; doi:10.3390/pharmaceutics13060855)
Supplement: Supplementary file 1 [file pharmaceutics-13-00855-s001.zip]

Archive with 1 entries (1 files):
- pharmaceutics-1217605-SI.pdf
